# Supplementary material for: Haematocrit, eggshell colouration and sexual signaling in the European starling (Sturnus vulgaris)
Source: BMC Ecol. 2016 Jun 27;16:31. doi: 10.1186/s12898-016-0084-x (PMC4922052; doi:10.1186/s12898-016-0084-x)
Supplement: Supplementary file 4 — 10.1186/s12898-016-0084-x Raw data for Table 1. [file 12898_2016_84_MOESM4_ESM.csv]

Band	Trt	Clutch	BGCm	Returned	AdMASS	AdHCT	AdHB
121274176	PHZ	2	0.4647	1	84.72	52.61	17.65
123225082	PHZ	2	0.4729	1	83.89	56.69	16.83
123225108	PHZ	2	0.4723	1	91.33	45.21	15.39
123225111	PHZ	2	0.4783	1	89.23	46.21	20.08
123225119	PHZ	2	0.4670	1	83.80	53.55	15.81
123225210	PHZ	2	0.4609	1	90.76	51.14	17.44
123225354	PHZ	2	0.4642	1	90.73	49.11	14.97
123225376	PHZ	2	0.4810	1	90.44	45.21	18.98
123225381	PHZ	2	0.4728	1	87.65	58.11	19.00
123259181	PHZ	2	0.4602	1	84.56	56.48	23.68
123259207	PHZ	2	0.4763	1	83.44	48.39	14.31
123259212	PHZ	2	0.4629	1	81.00	53.13	18.66
123259214	PHZ	2	0.4612	1	85.36	53.90	16.41
121223090	SAL	2	0.4668	1	85.22	55.12	17.84
121274050	SAL	2	0.4852	1	88.82	51.98	15.61
121274456	SAL	2	0.4738	1	84.29	51.18	16.14
121274457	SAL	2	0.4638	1	91.09	47.55	13.26
123225067	SAL	2	0.4682	1	91.60	49.24	15.18
123225115	SAL	2	0.4612	1	82.93	48.81	14.91
123225350	SAL	2	0.4717	1	81.12	48.51	14.83
123225353	SAL	2	0.4583	1	88.03	50.15	15.23
123225372	SAL	2	.	1	75.95	48.10	15.33
123225379	SAL	2	0.4826	1	86.99	51.02	15.47
123225380	SAL	2	0.4654	1	81.44	63.52	15.21
123259180	SAL	2	0.4736	1	82.00	53.11	15.08
123259183	SAL	2	0.4676	1	83.25	50.40	14.81
123259211	SAL	2	0.4667	1	83.11	50.48	14.75
123259223	SAL	2	0.4670	1	85.94	50.70	18.74
123259225	SAL	2	0.4630	1	85.50	49.99	14.85
121223475	PHZ	1	0.4570	0	81.36	47.65	14.84
123225060	PHZ	1	0.4664	0	83.87	52.01	16.69
123225118	PHZ	1	0.4739	0	80.57	53.72	14.32
123225374	PHZ	1	0.4706	0	78.14	42.74	12.27
123225377	PHZ	1	0.4718	0	80.07	49.99	12.95
123257205	PHZ	1	0.4759	0	81.04	52.72	16.34
123259182	PHZ	1	0.4843	0	80.27	51.62	14.37
123259202	PHZ	1	0.4742	0	83.32	50.83	13.64
123259203	PHZ	1	0.4655	0	72.46	47.04	14.30
123259209	PHZ	1	0.4701	0	86.68	52.95	14.03
123259213	PHZ	1	0.4810	0	77.83	49.86	13.64
123259217	PHZ	1	0.4937	0	81.80	51.20	15.34
123259219	PHZ	1	0.4697	0	74.87	51.92	18.04
123259221	PHZ	1	0.4789	0	81.85	44.76	14.81
123259222	PHZ	1	0.4633	0	78.93	49.58	13.69
123259224	PHZ	1	0.4740	0	78.36	52.78	14.62
123259226	PHZ	1	0.4788	0	82.38	43.69	14.05
121274176	PHZ	1	0.4653	1	78.43	49.71	14.13
123225082	PHZ	1	0.4836	1	87.36	50.91	14.89
123225108	PHZ	1	0.4927	1	86.58	43.77	11.53
123225111	PHZ	1	0.4829	1	87.13	53.03	.
123225119	PHZ	1	0.4766	1	80.76	46.75	12.98
123225210	PHZ	1	0.4648	1	87.72	53.07	17.35
123225354	PHZ	1	0.4626	1	84.06	51.99	.
123225376	PHZ	1	0.4808	1	89.90	46.58	16.09
123225381	PHZ	1	0.4616	1	82.41	58.40	.
123259181	PHZ	1	0.4622	1	79.93	48.78	14.10
123259207	PHZ	1	0.4766	1	80.94	49.21	11.70
123259212	PHZ	1	0.4700	1	85.06	53.80	15.81
123259214	PHZ	1	0.4709	1	86.12	54.33	16.38
97237039	SAL	1	0.4751	0	83.99	49.89	13.10
121223091	SAL	1	0.4909	0	86.09	43.70	12.94
121274393	SAL	1	0.4870	0	89.58	55.02	16.61
123257206	SAL	1	0.4608	0	83.64	49.98	13.54
123257210	SAL	1	0.4799	0	89.16	51.31	17.78
123259179	SAL	1	0.4825	0	79.72	49.43	.
123259184	SAL	1	0.4613	0	78.79	51.70	13.64
123259185	SAL	1	0.4625	0	78.50	53.30	17.65
123259201	SAL	1	0.4864	0	80.25	51.17	14.54
123259204	SAL	1	0.4743	0	85.18	56.51	15.84
123259208	SAL	1	0.4544	0	82.79	53.94	16.01
123259215	SAL	1	0.4746	0	85.45	51.88	14.74
123259216	SAL	1	0.4886	0	82.69	49.31	13.20
123259218	SAL	1	0.4792	0	80.00	49.86	13.40
123259220	SAL	1	0.4736	0	70.76	46.87	11.40
123259227	SAL	1	0.4743	0	90.38	52.40	16.55
123259228	SAL	1	0.4800	0	83.53	51.18	15.91
121223090	SAL	1	0.4883	1	84.37	57.19	17.55
121274050	SAL	1	0.4896	1	84.33	49.12	15.07
121274456	SAL	1	0.4818	1	85.51	52.15	14.29
121274457	SAL	1	0.4775	1	88.14	53.15	12.90
123225067	SAL	1	0.4833	1	89.78	45.30	12.23
123225115	SAL	1	0.4774	1	81.20	50.17	14.81
123225350	SAL	1	0.4895	1	78.17	43.09	12.30
123225353	SAL	1	0.4709	1	84.00	46.26	13.48
123225372	SAL	1	0.4677	1	75.57	43.11	12.83
123225379	SAL	1	0.4838	1	84.34	49.93	14.22
123225380	SAL	1	0.4655	1	81.36	48.69	12.51
123259180	SAL	1	0.4795	1	84.83	46.88	10.19
123259183	SAL	1	0.4700	1	78.01	51.48	15.24
123259211	SAL	1	0.4635	1	82.49	47.19	14.03
123259223	SAL	1	0.4821	1	78.07	56.97	17.77
123259225	SAL	1	0.4714	1	83.28	46.52	13.42
