# Supplementary material for: Haematocrit, eggshell colouration and sexual signaling in the European starling (Sturnus vulgaris)
Source: BMC Ecol. 2016 Jun 27;16:31. doi: 10.1186/s12898-016-0084-x (PMC4922052; doi:10.1186/s12898-016-0084-x)
Supplement: Supplementary file 5 — 10.1186/s12898-016-0084-x Raw data for Table 2. [file 12898_2016_84_MOESM5_ESM.csv]

Band	Trt	Eggno	CS	Layday	Eggmassm	Cmass	BGCm	AdMASS	AdHCT	AdHB
121223475	PHZ	2	6	104	7.11	42.66	0.4570	81.36	47.65	14.84
123225060	PHZ	2	5	104	7.17	35.83	0.4664	83.87	52.01	16.69
123225118	PHZ	2	6	104	7.10	42.59	0.4739	80.57	53.72	14.32
123225374	PHZ	2	5	104	6.35	31.73	0.4706	78.14	42.74	12.27
123225377	PHZ	2	5	105	6.99	34.97	0.4718	80.07	49.99	12.95
123257205	PHZ	2	5	103	6.75	33.73	0.4759	81.04	52.72	16.34
123259182	PHZ	2	4	104	8.16	32.63	0.4843	80.27	51.62	14.37
123259202	PHZ	2	6	103	7.09	42.57	0.4742	83.32	50.83	13.64
123259203	PHZ	2	7	103	7.57	52.96	0.4655	72.46	47.04	14.30
123259209	PHZ	2	7	102	6.85	47.92	0.4701	86.68	52.95	14.03
123259213	PHZ	2	4	105	7.27	29.06	0.4810	77.83	49.86	13.64
123259217	PHZ	2	5	104	7.43	37.17	0.4937	81.80	51.20	15.34
123259219	PHZ	2	6	103	6.23	37.37	0.4697	74.87	51.92	18.04
123259221	PHZ	2	5	104	7.31	36.56	0.4789	81.85	44.76	14.81
123259222	PHZ	2	5	106	6.94	34.69	0.4633	78.93	49.58	13.69
123259224	PHZ	2	5	106	7.86	39.32	0.4740	78.36	52.78	14.62
123259226	PHZ	2	5	107	7.09	35.43	0.4788	82.38	43.69	14.05
121274176	PHZ	2	5	104	7.57	37.87	0.4653	78.43	49.71	14.13
123225082	PHZ	2	8	102	6.60	52.79	0.4836	87.36	50.91	14.89
123225108	PHZ	2	5	105	6.96	34.80	0.4927	86.58	43.77	11.53
123225111	PHZ	2	5	101	6.71	33.56	0.4829	87.13	53.03	.
123225119	PHZ	2	5	103	7.82	39.11	0.4766	80.76	46.75	12.98
123225210	PHZ	2	4	104	6.66	26.65	0.4648	87.72	53.07	17.35
123225354	PHZ	2	5	104	7.59	37.94	0.4626	84.06	51.99	.
123225376	PHZ	2	5	103	8.50	42.52	0.4808	89.90	46.58	16.09
123225381	PHZ	2	5	105	6.87	34.33	0.4616	82.41	58.40	.
123259181	PHZ	2	5	103	6.17	30.85	0.4622	79.93	48.78	14.10
123259207	PHZ	2	5	103	7.81	39.04	0.4766	80.94	49.21	11.70
123259212	PHZ	2	6	103	7.92	47.54	0.4700	85.06	53.80	15.81
123259214	PHZ	2	5	104	7.32	36.62	0.4709	86.12	54.33	16.38
97237039	SAL	2	6	103	6.64	39.85	0.4751	83.99	49.89	13.10
121223091	SAL	2	5	104	7.33	36.64	0.4909	86.09	43.70	12.94
121274393	SAL	2	6	104	6.87	41.21	0.4870	89.58	55.02	16.61
123257206	SAL	2	5	103	8.09	40.43	0.4608	83.64	49.98	13.54
123257210	SAL	2	5	103	7.59	37.95	0.4799	89.16	51.31	17.78
123259179	SAL	2	6	103	6.63	39.81	0.4825	79.72	49.43	.
123259184	SAL	2	5	105	7.89	39.44	0.4613	78.79	51.70	13.64
123259185	SAL	2	6	105	6.65	39.91	0.4625	78.50	53.30	17.65
123259201	SAL	2	5	102	6.83	34.16	0.4864	80.25	51.17	14.54
123259204	SAL	2	5	103	7.28	36.38	0.4743	85.18	56.51	15.84
123259208	SAL	2	4	103	6.56	26.24	0.4544	82.79	53.94	16.01
123259215	SAL	2	5	104	7.61	38.06	0.4746	85.45	51.88	14.74
123259216	SAL	2	5	104	7.27	36.34	0.4886	82.69	49.31	13.20
123259218	SAL	2	5	104	8.07	40.35	0.4792	80.00	49.86	13.40
123259220	SAL	2	5	105	7.37	36.86	0.4736	70.76	46.87	11.40
123259227	SAL	2	5	108	6.57	32.85	0.4743	90.38	52.40	16.55
123259228	SAL	2	5	110	7.17	35.87	0.4800	83.53	51.18	15.91
121223090	SAL	2	5	103	7.05	35.27	0.4883	84.37	57.19	17.55
121274050	SAL	2	5	104	6.22	31.10	0.4896	84.33	49.12	15.07
121274456	SAL	2	5	103	6.97	34.86	0.4818	85.51	52.15	14.29
121274457	SAL	2	5	101	7.07	35.37	0.4775	88.14	53.15	12.90
123225067	SAL	2	5	108	6.70	33.52	0.4833	89.78	45.30	12.23
123225115	SAL	2	6	105	6.93	41.60	0.4774	81.20	50.17	14.81
123225350	SAL	2	7	103	6.25	43.73	0.4895	78.17	43.09	12.30
123225353	SAL	2	5	105	6.88	34.41	0.4709	84.00	46.26	13.48
123225372	SAL	2	5	106	6.10	30.52	0.4677	75.57	43.11	12.83
123225379	SAL	2	6	104	7.27	43.60	0.4838	84.34	49.93	14.22
123225380	SAL	2	6	103	7.21	43.28	0.4655	81.36	48.69	12.51
123259180	SAL	2	5	103	7.03	35.13	0.4795	84.83	46.88	10.19
123259183	SAL	2	5	103	7.16	35.82	0.4700	78.01	51.48	15.24
123259211	SAL	2	7	102	7.10	49.72	0.4635	82.49	47.19	14.03
123259223	SAL	2	5	105	7.00	35.01	0.4821	78.07	56.97	17.77
123259225	SAL	2	5	107	6.74	33.71	0.4714	83.28	46.52	13.42
