# Supplementary material for: Haematocrit, eggshell colouration and sexual signaling in the European starling (Sturnus vulgaris)
Source: BMC Ecol. 2016 Jun 27;16:31. doi: 10.1186/s12898-016-0084-x (PMC4922052; doi:10.1186/s12898-016-0084-x)
Supplement: Supplementary file 6 — 10.1186/s12898-016-0084-x Raw data for Table 3. [file 12898_2016_84_MOESM6_ESM.csv]

Band	Trt	CS	Eggmassm	Hatwt	ChickHct	ChickHb	BGCm	AdultMASS	Brood size at hatch	Brood size at fledging	Brood size at 7 days	CS:BSH	Female provisioning	Male provisioning	UnkPROV	TotPROV	Chick tarsus	Hatchling mass	Chick Hct	Chick Hb	Chick mass
121274176	PHZ	6	7.12	5.34	40.96	10.97	0.4647	84.72	5	5	5	0.83	4.50	3.00	0.50	8.00	33.24	5.45	40.63	10.45	75.25
123225082	PHZ	6	6.79	5.33	50.14	12.61	0.4729	83.89	5	5	5	0.83	4.33	4.33	0.00	8.67	29.97	4.99	47.87	12.88	67.67
123225108	PHZ	6	6.49	4.51	47.04	12.84	0.4723	91.33	5	5	5	0.83	4.00	3.00	2.50	9.50	29.81	4.55	41.51	11.63	77.31
123225111	PHZ	6	6.60	4.86	42.66	11.44	0.4783	89.23	6	4	6	1.00	3.67	2.33	0.00	6.00	32.05	5.02	40.93	10.98	78.09
123225119	PHZ	6	7.75	6.06	42.33	12.46	0.4670	83.80	6	6	6	1.00	1.67	1.00	0.67	3.34	29.61	5.79	46.69	12.46	69.86
123225210	PHZ	7	6.83	4.71	.	.	0.4609	90.76	7	0	.	1.00	.	.	.	.	33.46	4.80	.	.	75.40
123225354	PHZ	5	7.59	5.73	.	.	0.4642	90.73	3	1	3	0.60	2.67	0.00	0.00	2.67	27.53	5.57	38.38	8.29	69.14
123225376	PHZ	5	8.28	6.17	47.75	12.15	0.4810	90.44	5	4	5	1.00	8.00	1.00	1.00	10.00	32.86	6.12	45.74	11.76	74.70
123225381	PHZ	6	6.97	5.03	39.39	10.39	0.4728	87.65	6	6	6	1.00	3.33	2.33	0.33	5.99	33.29	5.03	39.39	10.39	.
123259181	PHZ	5	6.51	4.98	35.91	9.35	0.4602	84.56	2	2	2	0.40	4.33	2.00	0.00	6.33	28.79	4.65	31.73	8.05	71.50
123259207	PHZ	5	7.61	5.82	37.74	9.35	0.4763	83.44	4	3	3	0.80	2.67	0.00	0.00	2.67	.	5.64	39.93	12.51	73.70
123259212	PHZ	6	7.75	5.64	.	.	0.4629	81.00	5	3	5	0.83	4.33	2.67	0.67	7.67	30.89	5.82	43.70	12.47	75.65
123259214	PHZ	5	7.07	5.52	42.47	11.40	0.4612	85.36	4	4	4	0.80	5.00	3.33	0.00	8.33	32.35	5.35	41.89	11.20	77.91
121223090	SAL	6	6.92	4.97	44.46	11.09	0.4668	85.22	5	4	5	0.83	3.00	2.00	0.00	5.00	31.64	5.04	45.49	11.58	76.44
121274050	SAL	4	5.93	4.15	49.84	13.34	0.4852	88.82	4	4	4	1.00	2.33	2.00	1.00	5.33	42.60	4.29	45.92	12.92	76.96
121274456	SAL	5	7.03	4.82	40.55	11.15	0.4738	84.29	5	5	5	1.00	2.67	2.33	0.00	5.00	31.33	5.11	42.91	12.12	75.93
121274457	SAL	7	7.24	5.52	43.77	13.30	0.4638	91.09	6	6	6	0.86	4.67	4.33	5.00	14.00	30.65	5.17	43.95	12.19	73.10
123225067	SAL	5	7.04	5.05	.	.	0.4682	91.60	3	1	4	0.60	4.67	0.00	0.00	4.67	33.62	5.05	.	.	71.60
123225115	SAL	5	6.79	4.98	45.76	11.19	0.4612	82.93	5	4	5	1.00	4.00	0.67	1.00	5.67	31.20	4.89	44.39	9.84	74.03
123225350	SAL	5	6.62	4.66	45.88	11.32	0.4717	81.12	5	5	5	1.00	2.67	3.67	0.00	6.34	32.29	4.96	44.47	12.36	69.61
123225353	SAL	6	6.71	4.46	.	.	0.4583	88.03	4	0	4	0.67	1.67	1.33	0.00	3.00	.	4.69	.	.	.
123225379	SAL	6	6.60	.	.	.	0.4826	86.99	1	0	1	0.17	.	.	.	.	33.54	4.42	.	.	75.58
123225380	SAL	5	7.07	5.74	45.87	11.76	0.4654	81.44	5	4	4	1.00	4.67	1.67	0.33	6.67	30.47	5.42	46.21	11.68	73.51
123259180	SAL	6	6.93	5.28	.	.	0.4736	82.00	6	3	6	1.00	2.00	3.00	2.00	7.00	30.08	4.81	44.37	12.39	72.37
123259183	SAL	5	7.40	4.50	47.43	11.61	0.4676	83.25	5	5	5	1.00	4.00	2.00	0.00	6.00	28.12	5.26	47.11	11.22	65.77
123259211	SAL	5	6.39	3.36	44.40	12.37	0.4667	83.11	5	5	5	1.00	4.00	3.00	1.00	8.00	27.63	4.22	43.91	11.75	71.99
123259223	SAL	5	7.08	5.25	50.22	12.10	0.4670	85.94	5	5	5	1.00	1.67	1.00	1.00	3.67	32.99	5.24	47.69	12.74	72.07
123259225	SAL	5	7.09	5.07	.	.	0.4630	85.50	5	1	5	1.00	0.67	2.33	0.33	3.33	33.55	5.10	.	.	88.24
