# Supplementary material for: Haematocrit, eggshell colouration and sexual signaling in the European starling (Sturnus vulgaris)
Source: BMC Ecol. 2016 Jun 27;16:31. doi: 10.1186/s12898-016-0084-x (PMC4922052; doi:10.1186/s12898-016-0084-x)
Supplement: Supplementary file 7 — 10.1186/s12898-016-0084-x Raw data-laying interval. [file 12898_2016_84_MOESM7_ESM.csv]

Band	Laying interval
121223090	7
121274050	8
121274176	10
121274456	8
121274457	7
123225067	8
123225082	8
123225108	8
123225111	9
123225115	8
123225119	9
123225210	8
123225350	8
123225353	8
123225354	19
123225372	8
123225376	10
123225379	7
123225380	8
123225381	8
123259180	9
123259181	11
123259183	11
123259207	17
123259211	7
123259212	9
123259214	8
123259223	8
123259225	8
