# Supplementary material for: Haematocrit, eggshell colouration and sexual signaling in the European starling (Sturnus vulgaris)
Source: BMC Ecol. 2016 Jun 27;16:31. doi: 10.1186/s12898-016-0084-x (PMC4922052; doi:10.1186/s12898-016-0084-x)
Supplement: Supplementary file 8 — 10.1186/s12898-016-0084-x Raw data-individual eggs. [file 12898_2016_84_MOESM8_ESM.csv]

Band	Trt	Eggno	CS	Laydate	Eggmass	BGC
121223090	SAL	1	6	115	6.84	.
121223090	SAL	2	6	116	7.12	.
121223090	SAL	3	6	117	7.11	0.46996
121223090	SAL	4	6	118	6.87	.
121223090	SAL	5	6	120	6.79	0.46687
121223090	SAL	6	6	121	6.81	0.46367
121274050	SAL	1	4	116	5.83	0.48450
121274050	SAL	2	4	117	6.05	0.49094
121274050	SAL	3	4	118	6.01	0.48166
121274050	SAL	4	4	119	5.81	0.48352
121274456	SAL	1	5	119	6.52	0.47275
121274456	SAL	2	5	117	7.04	0.47225
121274456	SAL	3	5	118	7.27	0.47303
121274456	SAL	4	5	119	7.25	0.47317
121274456	SAL	5	5	120	7.07	0.47793
121274457	SAL	1	7	113	7.66	.
121274457	SAL	2	7	114	7.33	0.45992
121274457	SAL	3	7	115	7.27	0.46391
121274457	SAL	4	7	116	7.10	0.46695
121274457	SAL	5	7	117	7.02	0.46154
121274457	SAL	6	7	118	7.16	0.46690
121274457	SAL	7	7	119	7.14	.
123225067	SAL	1	5	121	6.76	0.46218
123225067	SAL	2	5	122	7.01	0.46563
123225067	SAL	4	5	124	7.20	.
123225067	SAL	5	5	125	7.19	0.47686
123225115	SAL	1	5	118	6.77	0.45958
123225115	SAL	2	5	119	6.80	0.45767
123225115	SAL	3	5	120	6.78	0.46155
123225115	SAL	4	5	121	7.03	0.46281
123225115	SAL	5	5	122	6.58	0.46429
123225350	SAL	1	5	116	6.13	0.47181
123225350	SAL	2	5	117	6.78	0.47098
123225350	SAL	3	5	118	6.44	0.47054
123225350	SAL	4	5	119	6.89	0.46833
123225350	SAL	5	5	121	6.85	0.47670
123225353	SAL	1	6	119	6.44	0.45244
123225353	SAL	2	6	120	6.47	0.45641
123225353	SAL	3	6	121	6.76	0.45380
123225353	SAL	4	6	122	6.87	0.45989
123225353	SAL	5	6	123	6.82	0.45450
123225353	SAL	6	6	125	6.90	0.47289
123225372	SAL	1	5	118	6.12	.
123225372	SAL	2	5	119	6.23	.
123225372	SAL	3	5	120	6.25	.
123225372	SAL	4	5	121	6.40	.
123225379	SAL	1	6	117	6.64	.
123225379	SAL	2	6	118	7.08	0.48371
123225379	SAL	3	6	119	6.37	.
123225379	SAL	4	6	120	6.40	.
123225379	SAL	5	6	121	6.55	.
123225379	SAL	6	6	123	6.56	0.48144
123225380	SAL	1	5	117	7.25	0.46265
123225380	SAL	2	5	118	6.74	0.45567
123225380	SAL	3	5	119	7.06	0.46983
123225380	SAL	4	5	120	7.13	0.46538
123225380	SAL	5	5	121	7.19	0.47327
123259180	SAL	1	6	116	7.11	0.47443
123259180	SAL	2	6	117	6.89	0.47589
123259180	SAL	3	6	118	7.32	0.47370
123259180	SAL	4	6	119	7.00	0.47146
123259180	SAL	5	6	120	6.57	0.47328
123259180	SAL	6	6	121	6.71	0.47307
123259183	SAL	1	5	119	6.59	0.47715
123259183	SAL	2	5	120	7.78	0.45517
123259183	SAL	3	5	121	7.86	0.45926
123259183	SAL	4	5	122	7.74	0.46156
123259183	SAL	5	5	123	7.03	0.48509
123259211	SAL	1	5	114	5.86	0.46682
123259211	SAL	2	5	115	6.55	0.46747
123259211	SAL	3	5	116	6.59	0.46710
123259211	SAL	4	5	117	6.49	0.46518
123259211	SAL	5	5	118	6.46	0.46697
123259223	SAL	1	5	119	7.32	.
123259223	SAL	2	5	120	6.95	0.46196
123259223	SAL	3	5	121	7.03	0.47204
123259223	SAL	4	5	122	7.04	.
123259223	SAL	5	5	124	7.05	.
123259225	SAL	1	5	121	7.08	0.46364
123259225	SAL	2	5	121	6.96	0.45459
123259225	SAL	3	5	122	7.15	0.47045
123259225	SAL	4	5	123	7.29	0.46665
123259225	SAL	5	5	124	6.98	0.45974
121223475	PHZ	.	.	.	.	.
121223475	PHZ	.	.	.	.	.
121223475	PHZ	.	.	.	.	.
121274176	PHZ	1	6	119	6.53	.
121274176	PHZ	2	6	120	6.81	.
121274176	PHZ	3	6	121	7.39	.
121274176	PHZ	4	6	122	7.26	0.46237
121274176	PHZ	5	6	123	7.52	0.46018
121274176	PHZ	6	6	125	7.22	0.47143
123225082	PHZ	1	6	116	6.69	.
123225082	PHZ	2	6	117	6.82	.
123225082	PHZ	3	6	118	6.91	0.47666
123225082	PHZ	4	6	119	6.83	0.46043
123225082	PHZ	5	6	120	6.63	0.47701
123225082	PHZ	6	6	121	6.83	0.47744
123225108	PHZ	1	6	118	6.40	0.47926
123225108	PHZ	2	6	118	6.61	0.46826
123225108	PHZ	3	6	120	6.55	.
123225108	PHZ	5	6	121	6.53	0.46936
123225108	PHZ	6	6	122	6.37	.
123225111	PHZ	1	6	115	6.50	0.47941
123225111	PHZ	2	6	116	6.54	0.47790
123225111	PHZ	3	6	117	6.77	0.47541
123225111	PHZ	4	6	118	6.45	0.48262
123225111	PHZ	5	6	119	6.66	0.47375
123225111	PHZ	6	6	120	6.68	0.48079
123225119	PHZ	1	6	117	7.79	.
123225119	PHZ	2	6	118	7.76	.
123225119	PHZ	3	6	118	7.75	0.46876
123225119	PHZ	4	6	119	7.60	0.46676
123225119	PHZ	5	6	120	7.69	0.46317
123225119	PHZ	6	6	121	7.92	0.46941
123225210	PHZ	1	7	115	6.83	0.45300
123225210	PHZ	2	7	116	6.76	0.46117
123225210	PHZ	3	7	117	6.74	0.45969
123225210	PHZ	4	7	118	6.59	0.45677
123225210	PHZ	5	7	119	6.63	0.45397
123225210	PHZ	6	7	120	6.82	0.47000
123225210	PHZ	7	7	120	7.41	0.47139
123225354	PHZ	1	5	126	7.70	0.45626
123225354	PHZ	2	5	127	7.62	0.46240
123225354	PHZ	3	5	128	7.46	0.45937
123225354	PHZ	4	5	129	7.62	.
123225354	PHZ	5	5	130	7.53	0.47864
123225376	PHZ	1	5	118	8.48	0.47481
123225376	PHZ	2	5	119	8.55	0.48721
123225376	PHZ	3	5	120	8.41	0.47921
123225376	PHZ	4	5	121	7.77	0.47850
123225376	PHZ	5	5	122	8.18	0.48521
123225377	PHZ	6	.	.	.	0.47296
123225381	PHZ	1	6	.	6.37	.
123225381	PHZ	2	6	.	7.13	.
123225381	PHZ	3	6	.	7.03	.
123225381	PHZ	4	6	.	7.12	.
123225381	PHZ	5	6	.	7.26	.
123225381	PHZ	6	6	.	6.92	0.47277
123259181	PHZ	1	5	118	6.24	0.45656
123259181	PHZ	2	5	119	6.52	0.46095
123259181	PHZ	3	5	120	6.61	.
123259181	PHZ	4	5	121	6.66	0.45609
123259181	PHZ	5	5	122	6.51	0.46722
123259207	PHZ	1	5	124	7.48	0.46971
123259207	PHZ	2	5	125	7.50	0.46868
123259207	PHZ	3	5	126	7.83	0.47154
123259207	PHZ	4	5	127	7.78	0.47083
123259207	PHZ	5	5	129	7.47	0.50068
123259212	PHZ	1	6	116	7.58	0.46337
123259212	PHZ	2	6	117	5.81	0.47012
123259212	PHZ	3	6	118	8.55	0.45478
123259212	PHZ	4	6	119	8.34	0.46230
123259212	PHZ	5	6	120	8.00	0.46155
123259212	PHZ	6	6	121	8.20	0.46506
123259214	PHZ	1	5	117	7.25	0.45820
123259214	PHZ	2	5	118	6.74	0.46050
123259214	PHZ	3	5	119	7.06	0.46029
123259214	PHZ	4	5	120	7.13	0.45671
123259214	PHZ	5	5	121	7.19	0.47025
123259221	PHZ	4	7	135	7.52	.
123259221	PHZ	5	7	135	7.11	.
123259221	PHZ	7	7	135	7.31	.
