# Supplementary material for: Haematocrit, eggshell colouration and sexual signaling in the European starling (Sturnus vulgaris)
Source: BMC Ecol. 2016 Jun 27;16:31. doi: 10.1186/s12898-016-0084-x (PMC4922052; doi:10.1186/s12898-016-0084-x)
Supplement: Supplementary file 9 — 10.1186/s12898-016-0084-x Raw data-individual chicks. [file 12898_2016_84_MOESM9_ESM.csv]

Band	Trt	Clutch	Eggno	CS	Laydate	Eggmass	Hatch weight	Chick Hct	Chick Hb	Chick tarsus	Chick mass	Sex	BGC
121274176	PHZ	2	4	6	122	7.26	5.34	40.96	10.97	33.24	75.25	F	0.462
121274176	PHZ	2	5	6	123	7.52	5.55	40.30	9.93	.	.	.	0.460
123225082	PHZ	2	3	6	118	6.91	5.33	50.14	12.61	.	.	.	0.477
123225082	PHZ	2	5	6	120	6.63	4.82	49.67	12.77	28.05	63.10	.	0.477
123225082	PHZ	2	6	6	121	6.83	4.83	43.80	13.26	31.89	72.23	F	0.477
123225108	PHZ	2	1	6	118	6.40	4.51	47.04	12.84	31.48	73.33	F	0.479
123225108	PHZ	2	2	6	118	6.61	4.37	35.48	9.57	29.71	78.31	F	0.468
123225108	PHZ	2	5	6	121	6.53	4.78	42.02	12.47	28.25	80.29	F	0.469
123225111	PHZ	2	1	6	115	6.50	4.86	42.66	11.44	31.11	77.52	M	0.479
123225111	PHZ	2	2	6	116	6.54	5.04	39.44	10.48	33.24	81.72	M	0.478
123225111	PHZ	2	3	6	117	6.77	5.14	41.40	11.03	.	.	M	0.475
123225111	PHZ	2	4	6	118	6.45	4.77	.	.	31.38	78.77	F	0.483
123225111	PHZ	2	5	6	119	6.66	5.20	40.21	10.98	.	.	F	0.474
123225111	PHZ	2	6	6	120	6.68	5.13	.	.	32.46	74.35	M	0.481
123225119	PHZ	2	3	6	118	7.75	6.06	42.33	12.46	30.93	75.06	F	0.469
123225119	PHZ	2	4	6	119	7.60	5.60	50.82	12.83	28.76	62.88	M	0.467
123225119	PHZ	2	5	6	120	7.69	5.81	47.15	12.87	29.15	71.63	F	0.463
123225119	PHZ	2	6	6	121	7.92	5.68	46.45	11.68	.	.	.	0.469
123225210	PHZ	2	1	7	115	6.83	4.71	.	.	.	.	F	0.453
123225210	PHZ	2	2	7	116	6.76	4.86	.	.	.	.	M	0.461
123225210	PHZ	2	3	7	117	6.74	4.93	.	.	.	.	M	0.460
123225210	PHZ	2	4	7	118	6.59	4.73	.	.	.	.	M	0.457
123225210	PHZ	2	5	7	119	6.63	4.27	.	.	.	.	F	0.454
123225210	PHZ	2	6	7	120	6.82	4.84	.	.	.	.	F	0.470
123225210	PHZ	2	7	7	120	7.41	5.26	.	.	33.46	75.40	F	0.471
123225354	PHZ	2	1	5	126	7.70	5.73	.	.	27.53	69.14	F	0.456
123225354	PHZ	2	2	5	127	7.62	5.74	38.38	8.29	.	.	F	0.462
123225354	PHZ	2	3	5	128	7.46	5.23	.	.	.	.	F	0.459
123225376	PHZ	2	1	5	118	8.48	6.17	47.75	12.15	33.01	71.95	M	0.475
123225376	PHZ	2	2	5	119	8.55	6.55	46.09	12.73	33.04	83.80	.	0.487
123225376	PHZ	2	3	5	120	8.41	6.20	48.34	11.94	32.53	68.34	.	0.479
123225376	PHZ	2	4	5	121	7.77	5.91	40.76	10.23	.	.	.	0.479
123225376	PHZ	2	5	5	122	8.18	5.75	.	.	.	.	.	0.485
123225381	PHZ	2	6	6	.	6.92	5.03	39.39	10.39	33.29	.	.	0.473
123259181	PHZ	2	4	5	121	6.66	4.98	35.91	9.35	28.91	74.41	.	0.456
123259181	PHZ	2	5	5	122	6.51	4.31	27.55	6.74	28.67	68.59	.	0.467
123259207	PHZ	2	1	5	124	7.48	5.82	37.74	9.35	.	78.10	F	0.470
123259207	PHZ	2	2	5	125	7.50	5.70	46.48	19.71	.	.	F	0.469
123259207	PHZ	2	3	5	126	7.83	5.29	.	.	.	69.29	.	0.472
123259207	PHZ	2	4	5	127	7.78	5.75	35.57	8.46	.	.	F	0.471
123259212	PHZ	2	1	6	116	7.58	5.64	.	.	32.63	81.06	F	0.463
123259212	PHZ	2	2	6	117	5.81	6.26	42.00	11.17	.	.	M	0.470
123259212	PHZ	2	4	6	119	8.34	5.72	46.07	13.74	.	.	F	0.462
123259212	PHZ	2	5	6	120	8.00	5.65	.	.	29.11	72.23	.	0.462
123259212	PHZ	2	6	6	121	8.20	5.81	43.03	12.50	30.92	73.66	.	0.465
123259214	PHZ	2	1	5	117	7.25	5.52	42.47	11.40	.	.	M	0.458
123259214	PHZ	2	3	5	119	7.06	5.25	42.23	11.01	31.00	74.28	M	0.460
123259214	PHZ	2	4	5	120	7.13	5.39	40.84	10.95	30.61	77.31	M	0.457
123259214	PHZ	2	5	5	121	7.19	5.24	42.02	11.42	35.44	82.15	.	0.470
121223090	SAL	2	5	6	120	6.79	4.97	44.46	11.09	30.20	79.99	M	0.467
121223090	SAL	2	6	6	121	6.81	5.11	46.51	12.07	33.07	72.88	M	0.464
121274050	SAL	2	1	4	116	5.83	4.15	49.84	13.34	33.34	78.75	M	0.485
121274050	SAL	2	2	4	117	6.05	4.17	46.30	15.50	32.49	80.88	F	0.491
121274050	SAL	2	3	4	118	6.01	4.16	44.58	11.95	31.51	76.27	M	0.482
121274050	SAL	2	4	4	119	5.81	4.66	42.96	10.89	33.04	71.95	F	0.484
121274456	SAL	2	1	5	119	6.52	4.82	40.55	11.15	31.19	77.41	F	0.473
121274456	SAL	2	2	5	117	7.04	5.10	43.17	13.07	32.03	77.65	F	0.472
121274456	SAL	2	3	5	118	7.27	5.41	46.09	12.05	33.10	79.28	F	0.473
121274456	SAL	2	4	5	119	7.25	5.26	41.44	11.79	28.72	70.06	F	0.473
121274456	SAL	2	5	5	120	7.07	4.96	43.28	12.56	31.60	75.25	.	0.478
121274457	SAL	2	2	7	114	7.33	5.52	43.77	13.30	30.11	74.40	M	0.460
121274457	SAL	2	3	7	115	7.27	4.87	47.45	11.66	29.01	71.72	F	0.464
121274457	SAL	2	4	7	116	7.10	5.07	42.51	12.40	32.84	73.17	.	0.467
121274457	SAL	2	5	7	117	7.02	5.22	42.07	11.39	.	.	M	0.462
123225067	SAL	2	1	5	121	6.76	5.05	.	.	.	.	M	0.462
123225067	SAL	2	5	5	125	7.19	5.04	.	.	33.62	71.60	M	0.477
123225115	SAL	2	1	5	118	6.77	4.98	45.76	11.19	.	.	.	0.460
123225115	SAL	2	2	5	119	6.80	5.09	.	.	32.26	75.76	.	0.458
123225115	SAL	2	3	5	120	6.78	4.87	45.94	10.51	31.83	77.56	.	0.462
123225115	SAL	2	4	5	121	7.03	4.99	44.07	10.27	28.93	69.42	.	0.463
123225115	SAL	2	5	5	122	6.58	4.52	41.80	7.37	31.78	73.38	.	0.464
123225350	SAL	2	1	5	116	6.13	4.66	45.88	11.32	32.79	75.40	F	0.472
123225350	SAL	2	2	5	117	6.78	5.09	44.80	17.80	33.26	66.62	M	0.471
123225350	SAL	2	3	5	118	6.44	4.92	44.86	10.72	31.10	68.46	F	0.471
123225350	SAL	2	4	5	119	6.89	5.03	41.48	10.85	31.99	67.95	F	0.468
123225350	SAL	2	5	5	121	6.85	5.12	45.33	11.13	.	.	F	0.477
123225353	SAL	2	1	6	119	6.44	4.46	.	.	.	.	.	0.452
123225353	SAL	2	2	6	120	6.47	4.66	.	.	.	.	F	0.456
123225353	SAL	2	4	6	122	6.87	4.76	.	.	.	.	M	0.460
123225353	SAL	2	6	6	125	6.90	4.89	.	.	.	.	F	0.473
123225379	SAL	2	2	6	118	7.08	.	.	.	.	.	.	0.484
123225379	SAL	2	6	6	123	6.56	4.42	.	.	33.54	75.58	.	0.481
123225380	SAL	2	1	5	117	7.25	5.74	45.87	11.76	32.17	77.87	F	0.463
123225380	SAL	2	2	5	118	6.74	5.05	45.70	12.50	30.38	73.36	F	0.456
123225380	SAL	2	3	5	119	7.06	5.22	49.04	10.96	30.07	70.81	M	0.470
123225380	SAL	2	4	5	120	7.13	5.81	44.23	11.48	.	.	F	0.465
123225380	SAL	2	5	5	121	7.19	5.29	.	.	29.24	72.00	.	0.473
123259180	SAL	2	1	6	116	7.11	5.28	.	.	29.85	70.50	M	0.474
123259180	SAL	2	2	6	117	6.89	4.78	47.85	14.05	30.98	.	M	0.476
123259180	SAL	2	3	6	118	7.32	4.82	.	.	31.64	.	M	0.474
123259180	SAL	2	4	6	119	7.00	4.51	.	.	30.13	70.15	M	0.471
123259180	SAL	2	5	6	120	6.57	4.72	43.14	12.39	27.81	76.45	F	0.473
123259180	SAL	2	6	6	121	6.71	4.77	42.11	10.72	.	.	.	0.473
123259183	SAL	2	1	5	119	6.59	4.50	47.43	11.61	29.59	71.29	.	0.477
123259183	SAL	2	2	5	120	7.78	5.46	51.23	12.60	29.41	65.40	.	0.455
123259183	SAL	2	3	5	121	7.86	5.71	45.81	10.67	27.37	60.76	.	0.459
123259183	SAL	2	4	5	122	7.74	5.17	50.82	10.87	26.09	68.39	F	0.462
123259183	SAL	2	5	5	123	7.03	5.48	40.28	10.33	.	63.02	F	0.485
123259211	SAL	2	1	5	114	5.86	3.36	44.40	12.37	24.26	63.25	F	0.467
123259211	SAL	2	2	5	115	6.55	4.46	43.65	11.53	30.26	77.73	F	0.467
123259211	SAL	2	3	5	116	6.59	4.40	42.11	11.61	29.55	75.81	F	0.467
123259211	SAL	2	4	5	117	6.49	4.59	45.33	11.96	21.95	71.16	F	0.465
123259211	SAL	2	5	5	118	6.46	4.28	44.07	11.27	32.11	.	.	0.467
123259223	SAL	2	2	5	120	6.95	5.25	50.22	12.10	33.39	73.61	.	0.462
123259223	SAL	2	3	5	121	7.03	5.22	45.15	13.38	32.59	70.52	.	0.472
123259225	SAL	2	1	5	121	7.08	5.07	.	.	.	.	.	0.464
123259225	SAL	2	2	5	121	6.96	5.00	.	.	.	.	.	0.455
123259225	SAL	2	3	5	122	7.15	5.11	.	.	.	.	.	0.470
123259225	SAL	2	4	5	123	7.29	5.31	.	.	.	.	F	0.467
123259225	SAL	2	5	5	124	6.98	5.03	.	.	33.55	88.24	M	0.460
