# Supplementary material for: Haematocrit, eggshell colouration and sexual signaling in the European starling (Sturnus vulgaris)
Source: BMC Ecol. 2016 Jun 27;16:31. doi: 10.1186/s12898-016-0084-x (PMC4922052; doi:10.1186/s12898-016-0084-x)
Supplement: Supplementary file 10 — 10.1186/s12898-016-0084-x Raw data-first clutches. [file 12898_2016_84_MOESM10_ESM.csv]

Band	Trt	Eggmassm1	Cmass1	BGCm1
121274176	PHZ	7.57	37.87	0.4653
123225082	PHZ	6.60	52.79	0.4836
123225108	PHZ	6.96	34.80	0.4927
123225111	PHZ	6.71	33.56	0.4829
123225119	PHZ	7.82	39.11	0.4766
123225210	PHZ	6.66	26.65	0.4648
123225354	PHZ	7.59	37.94	0.4626
123225376	PHZ	8.50	42.52	0.4808
123225381	PHZ	6.87	34.33	0.4616
123259181	PHZ	6.17	30.85	0.4622
123259207	PHZ	7.81	39.04	0.4766
123259212	PHZ	7.92	47.54	0.4700
123259214	PHZ	7.32	36.62	0.4709
121223090	SAL	7.05	35.27	0.4883
121274050	SAL	6.22	31.10	0.4896
121274456	SAL	6.97	34.86	0.4818
121274457	SAL	7.07	35.37	0.4775
123225067	SAL	6.70	33.52	0.4833
123225115	SAL	6.93	41.60	0.4774
123225350	SAL	6.25	43.73	0.4895
123225353	SAL	6.88	34.41	0.4709
123225372	SAL	6.10	30.52	0.4677
123225379	SAL	7.27	43.60	0.4838
123225380	SAL	7.21	43.28	0.4655
123259180	SAL	7.03	35.13	0.4795
123259183	SAL	7.16	35.82	0.4700
123259211	SAL	7.10	49.72	0.4635
123259223	SAL	7.00	35.01	0.4821
123259225	SAL	6.74	33.71	0.4714
